# Supplementary material for: A Novel Peptide that Disrupts the Lck-IP3R Protein-Protein Interaction Induces Widespread Cell Death in Leukemia and Lymphoma
Source: Arch Microbiol Immunol. Author manuscript; Available in PMC 2023 Oct 12. (PMC10569261; doi:10.26502/ami.936500114)
Supplement: Supplementary [file NIHMS1930806-supplement-Supplementary.zip]

Archive with 7 entries (7 files):
- Supplimentary-files/8cf6349d5e12cd7d87a1c86b.pdf
- Supplimentary-files/Figure S1 (1).pdf
- Supplimentary-files/Figure S2.pdf
- Supplimentary-files/Figure S3.pdf
- Supplimentary-files/Figure S4.pdf
- Supplimentary-files/Figure S5.pdf
- Supplimentary-files/Figure S6.pdf
